# Supplementary material for: High-throughput translational profiling with riboPLATE-seq
Source: Sci Rep. 2022 Apr 5;12:5718. doi: 10.1038/s41598-022-09638-3 (PMC8983706; doi:10.1038/s41598-022-09638-3)
Supplement: Supplementary file 2 — Supplementary Information 2. [file 41598_2022_9638_MOESM2_ESM.xlsx]

## Sheet: Sheet1
riboPLATE IP	base cost ($)	no. of uses	per-sample cost	no. of uses calculation
biotinylated y10b	405	100	4.05	100uL stock / 1uL/sample
dynabeads myone c1	590	400	1.475	2mL stock / 5uL/sample
superase-in	485	200	2.425	500uL stock /(30uL lysis buffer * 0.5U/uL buffer /(20U/uL stock)+1uL IP +(200uL wash*3x washes * 1/1000 dilution)); rounded up from 2.35 to 2.5uL/sample
2x TCL buffer	83	425	0.195294	8.5mL / (3.5+15=18.5uL, rounded up to 20uL)
SUM			8.14529
PLATE-seq library prep	base cost ($)	no.of uses	per-sample cost	no. of uses calculation
turbocapture 96 plate	1487	480	3.09792	5 plates * 96 samples/plate
Protoscript II reverse transcriptase	189	1388.89	0.13608	10000 U stock / (7.2U/sample RT)
Phusion DNA polymerase	114	19200	0.0059375	100 U stock / (2U/uL) / (0.25uL/reaction) * (reaction/96 samples)
Exonuclease I	73	600	0.121667	3000 units stock / (20 U/uL concentration) / (0.25uL/sample)
adapter-linked oligo-dT primers	680	1600	0.425	5 nanomoles stock * 96 primer sequences / (100uM * 3uL = 0.3 nanomoles/sample)
MinElute PCR Purification Kit	143	4800	0.0297917	50 columns * 96 samples pooled/column
Ampure XP	385	2857.14	0.13475	168 uL (4x(20+22)) / 96 samples/pool
SUM			3.95114
Ligation-free ribosome profiling	base cost ($)	no. of uses	per-sample cost
Takara SMARTer smRNA-seq kit	757	12	63.0833
NEBNext rRNA depletion kit	297	6	49.5
SUM			112.583
RNA Sequencing	base cost ($)	no. of uses	per-sample cost
NEBNext Ultra Directional II kit	935	24	38.9583
SUM			38.9583
	Total, per-sample paired transcriptional/translational profile cost ($)
riboPLATE/PLATE-seq	16.0476	riboPLATE-seq (IP + PLATE-seq prep) + PLATE-seq (PLATE-seq prep)
ribosome profiling/RNA-seq	151.542
