# Supplementary material for: High-throughput translational profiling with riboPLATE-seq
Source: Sci Rep. 2022 Apr 5;12:5718. doi: 10.1038/s41598-022-09638-3 (PMC8983706; doi:10.1038/s41598-022-09638-3)
Supplement: Supplementary file 3 — Supplementary Information 3. [file 41598_2022_9638_MOESM3_ESM.xlsx]

## Sheet: SupplementaryTable1
Name	Library Type	Library Preparation Method	Cell Type	Sample Note
DMSO_30_1_RNA	RNA-Seq		TS-543	DMSO, 30 min
DMSO_30_2_RNA	RNA-Seq		TS-543	DMSO, 30 min
DMSO_30_3_RNA	RNA-Seq		TS-543	DMSO, 30 min
DMSO_30_1_RIBO	Ribosome Profiling	Weissman Method	TS-543	DMSO, 30 min
DMSO_30_2_RIBO	Ribosome Profiling	Weissman Method	TS-543	DMSO, 30 min
DMSO_30_3_RIBO	Ribosome Profiling	Weissman Method	TS-543	DMSO, 30 min
PP242_30_1_RNA	RNA-Seq		TS-543	PP242, 625nM, 30min
PP242_30_2_RNA	RNA-Seq		TS-543	PP242, 625nM, 30min
PP242_30_3_RNA	RNA-Seq		TS-543	PP242, 625nM, 30min
PP242_30_1_RIBO	Ribosome Profiling	Weissman Method	TS-543	PP242, 625nM, 30min
PP242_30_2_RIBO	Ribosome Profiling	Weissman Method	TS-543	PP242, 625nM, 30min
PP242_30_3_RIBO	Ribosome Profiling	Weissman Method	TS-543	PP242, 625nM, 30min
DMSO_6_1_RNA	RNA-Seq		TS-543	DMSO, 6h
DMSO_6_2_RNA	RNA-Seq		TS-543	DMSO, 6h
DMSO_6_3_RNA	RNA-Seq		TS-543	DMSO, 6h
DMSO_6_3_RIBO	Ribosome Profiling	Ligation-Free	TS-543	DMSO, 6h
DMSO_6_4_RNA	RNA-Seq		TS-543	DMSO, 6h
DMSO_6_4_RIBO	Ribosome Profiling	Ligation-Free	TS-543	DMSO, 6h
PP242_6_1_RNA	RNA-Seq		TS-543	PP242, 625nm, 6h
PP242_6_2_RNA	RNA-Seq		TS-543	PP242, 625nm, 6h
PP242_6_3_RNA	RNA-Seq		TS-543	PP242, 625nm, 6h
PP242_6_1_RIBO	Ribosome Profiling	Ligation-Free	TS-543	PP242, 625nm, 6h
PP242_6_2_RIBO	Ribosome Profiling	Ligation-Free	TS-543	PP242, 625nm, 6h
riboPLATE_auto	Poly(A) PLATE + y10b IP	PLATE-seq	TS-543	96 riboPLATE-seq libraries with automated ribosome IP; translational kinase screen
PLATE_auto	Poly(A) PLATE	PLATE-seq	TS-543	PLATE-seq libraries for each sample in riboPLATE_auto
riboPLATE_man	Poly(A) PLATE + y10b IP	PLATE-seq	Wi-38	96 riboPLATE-seq libraries with manual ribosome IP; 48 containing ERCC spike-in (alternating columns)
PLATE_man	Poly(A) PLATE	PLATE-seq	Wi-38	PLATE-seq libraries for each sample in riboPLATE_man
