# Supplementary material for: High-throughput translational profiling with riboPLATE-seq
Source: Sci Rep. 2022 Apr 5;12:5718. doi: 10.1038/s41598-022-09638-3 (PMC8983706; doi:10.1038/s41598-022-09638-3)
Supplement: Supplementary file 5 — Supplementary Information 5. [file 41598_2022_9638_MOESM5_ESM.xlsx]

## Sheet: riboPLATE_tally
index	0	1	2	3	4	5	6	7	8	9	10	11	12	13	14	15	16	17	18	19	20	21	22	23	24	25	26	27	28	29	30	31	32	33	34	35	36	37	38	39	40	41	42	43	44	45	46	47	48
Total	531767	3310306	1334276	1099993	1025911	2669283	974034	3281408	3041738	1895020	1278759	1043504	1472228	1449123	5020174	3193300	5680140	1067023	2777223	3372853	3512536	3076586	5594583	2547973	2607173	4136768	2777246	6285550	3923092	1729672	3253007	5223327	3230354	4119528	1341726	2643122	1120307	6778682	3601156	4801948	4925837	5359987	3695367	3384544	4625113	3066503	4647105	3417483	1547781
Trimmed	511950	3217554	1298776	1074493	1006587	2517823	952633	3207594	2918533	1836421	1249120	1009012	1445674	1408915	4896785	3103551	5510642	1018589	2695940	3233387	3411460	2971099	5435454	2486063	2546791	4005261	2684945	6129477	3798715	1694723	3163164	5105554	3143374	3993994	1304064	2599160	1088685	6592871	3486310	4705239	4816332	5204506	3580603	3292518	4515979	2971860	4522734	3314727	1488706
rRNA depleted	511771	3217060	1298565	1074409	1006403	2517654	952290	3206901	2918171	1835738	1248772	1008710	1445527	1408215	4896348	3103097	5510059	1018459	2695617	3232952	3410762	2970345	5434746	2485482	2546424	4004848	2684640	6129108	3798331	1694600	3162671	5105331	3142652	3993446	1303733	2598220	1087855	6592446	3485999	4704144	4815816	5204061	3580306	3292044	4515458	2971359	4522209	3314176	1488531
Genome aligned	411265	2605141	1035588	856635	781694	2010570	747252	2551165	2413011	1511966	998623	810621	1140562	1148249	3958666	2483883	4533976	848653	2211532	2677634	2787657	2453554	4411078	2017476	2067063	3299512	2177089	4021512	3114102	1377013	2557464	4143374	2545919	3231775	1049772	2071912	853994	5417957	2842780	3917101	3854337	4228098	2918245	2669442	3626287	2442997	3677597	2726852	1206558
Gene counts	155806	1568987	620890	488047	413334	1252676	433750	1461078	1475837	856019	522792	427287	638540	620961	2452340	1447218	2854201	506261	1381809	1710134	1573778	1418223	2331661	1227396	1056369	2027773	1237117	2467365	1926956	828744	1614437	2642227	1374585	1958863	603067	1081286	337475	3226420	1746868	2421294	2440589	2740762	1862428	1607551	2121664	1412872	2307914	1671537	623526
[truncated: 47 more columns]

## Sheet: RNA_PLATE_tally
index	0	1	2	3	4	5	6	7	8	9	10	11	12	13	14	15	16	17	18	19	20	21	22	23	24	25	26	27	28	29	30	31	32	33	34	35	36	37	38	39	40	41	42	43	44	45	46	47	48
Total	1452965	3827437	2895843	3165434	1669933	2744410	1903931	1230996	2090445	1220775	1265000	625019	2335013	3541947	2831793	2739753	3103960	2653284	3062295	2169189	2109617	2142941	2802623	2026978	2745480	3091702	3429459	4622575	3251528	1611998	2648705	3499878	2911314	3844998	2608840	1089689	1796211	3509455	4791722	3210684	2711371	1624817	2931285	3010946	3299576	2567003	3414885	2306514	3470812
Trimmed	1390762	3611968	2737108	2976742	1597571	2643099	1806075	1158393	1988358	1171004	1198430	600667	2228292	3360346	2678173	2625429	2949198	2557492	2926652	2042728	1995074	2025544	2693089	1946334	2624326	2909949	3256947	4402396	3090673	1546005	2503570	3314924	2789438	3666213	2464333	1047933	1699192	3319293	4634255	3082415	2611127	1549044	2794911	2839408	3168321	2469292	3287558	2202696	3320752
rRNA depleted	1390354	3611044	2736387	2975748	1597322	2642596	1805445	1157942	1987690	1169657	1198098	600492	2226172	3359646	2677044	2624776	2948606	2557210	2925793	2042224	1994622	2024692	2692479	1945724	2623376	2909089	3256400	4401325	3089909	1545730	2503026	3314449	2786593	3665426	2463810	1047278	1698678	3318216	4633243	3081639	2609703	1548774	2794153	2838706	3166701	2468718	3287039	2201907	3319929
Genome aligned	1151243	3024118	2260478	2484683	1318013	2154622	1518521	961345	1652783	953524	990182	481715	1840896	2806069	2242740	2162725	2437653	2102814	2418090	1700734	1647682	1686130	2197762	1593048	2164248	2425477	2669199	3646148	2543034	1256973	2101803	2759217	2217695	3005059	2037342	859662	1414471	2770522	3752147	2524872	2141115	1300135	2282312	2364326	2552795	1999252	2637950	1810514	2719627
Gene counts	306548	958984	624898	707422	404488	628912	449652	324150	513967	367905	270614	128622	554572	939620	755147	668096	867052	678218	739854	554514	461912	567845	740661	547045	697361	820248	823137	1356656	847375	398719	687663	978804	688500	1125656	576401	279913	362798	877157	1299297	865417	704905	421438	824174	758324	894479	639800	966339	583336	779797
[truncated: 47 more columns]
